# Supplementary material for: Semi-Elemental and Elemental Formulas for Enteral Nutrition in Infants and Children with Medical Complexity—Thinking about Cow’s Milk Allergy and Beyond
Source: Nutrients. 2021 Nov 25;13(12):4230. doi: 10.3390/nu13124230 (PMC8707725; doi:10.3390/nu13124230)
Supplement: Supplementary file 1 [file nutrients-13-04230-s001.zip]

Archive with 1 entries (1 files):
- nutrients-1435356-supplementary.pdf
